# Supplementary material for: Expression Patterns of Interferons and Proinflammatory Cytokines in the Upper Respiratory Tract of Patients Infected by Different Viral Pathogens: Correlation with Age and Viral Load
Source: Biomolecules. 2025 Nov 3;15(11):1545. doi: 10.3390/biom15111545 (PMC12650009; doi:10.3390/biom15111545)
Supplement: Supplementary file 1 [file biomolecules-15-01545-s001.zip]

Archive with 1 entries (1 files):
- biomolecules-3923971-supplementary.pdf
